# Supplementary material for: Nanometric Mechanical Behavior of Electrospun Membranes Loaded with Magnetic Nanoparticles
Source: Nanomaterials (Basel). 2023 Apr 1;13(7):1252. doi: 10.3390/nano13071252 (PMC10097362; doi:10.3390/nano13071252)
Supplement: Supplementary file 1 [file nanomaterials-13-01252-s001.zip]

Archive with 1 entries (1 files):
- nanomaterials-2317593-supplementary.pdf
